# Supplementary material for: LEF1-AS1 Deregulation in the Peripheral Blood of Patients with Persistent Post-COVID Symptoms
Source: Int J Mol Sci. 2025 May 17;26(10):4806. doi: 10.3390/ijms26104806 (PMC12112689; doi:10.3390/ijms26104806)
Supplement: Supplementary file 1 [file ijms-26-04806-s001.zip]

Archive with 1 entries (1 files):
- ijms-3604011-supplementary.pptx
